# Supplementary material for: Lestaurtinib is a potent inhibitor of anaplastic thyroid cancer cell line models
Source: PLoS One. 2018 Nov 12;13(11):e0207152. doi: 10.1371/journal.pone.0207152 (PMC6231667; doi:10.1371/journal.pone.0207152)
Supplement: S1 Table — Cell lines were genotyped with 16 selected markers. (XLSX) [file pone.0207152.s001.xlsx]

## Sheet: Sheet1
	Marker	THJ-11T		THJ-16T		THJ-21T		THJ-29T		UHTH7		UHTH74CL.7		C643		SW1736		ASH3		KMH2		8505C		BHT-101		CAL62
	Amelogenin	X	Y	X	X	X	Y	X	X	X	X	X	X	X	Y	X	X	X	X	X	Y	X	X	X	X	X	X
	CSF1PO	12	12	11	14	11	15	10	11	12	12	10	12	10	11	12	12	10	14	10	11	12	13	12	12	9	12
	D13S317	8	13	10	11	11	11	12	12	11	14	12	13	8	10	11	12	12	12	9	9	13	13	12	12	12	12
	D16S539	12	13	9	12	12	12	12	12	9	13	11	11	9	13	11	12	9	9	9	12	12	12	9	11	12	13
	D18S51	12	14	17	19	13	15	15	15	16	16	14	14	14	18	14	14	13	17	17	17	16	16	12	15	16	16
	D19S433	14	15	14	15	13	14	12	15	12	13	14	15	13	15	14	14	13	15	15	15	13	14	13	15	14	14
	D21S11	28	29	29	31	30	30	28	32	29	30	32	32	28	28	29	31	28	28	30	32	28	32	29	32	32	32
	D2S1338	21	21	18	19	21	21	19	22	19	20	25	25	20	25	19	25	19	23	18	18	17	24	20	23	19	23
	D3S1358	14	17	15	16	15	17	16	16	14	15	15	15	15	15	16	17	15	15	15	15	16	17	16	17	16	16
	D5S818	13	13	11	12	12	13	11	14	11	11	11	12	11	12	12	13	11	13	12	13	10	11	11	11	9	12
	D7S820	9	9	4	12	10	12	10	10	8	11	8	9	9	12	8	11	9	11	11	11	10	12	10	11	10	10
	D8S1179	13	13	12	13	14	14	14	16	12	13	13	115	11	13	13	14	16	16	13	13	10	13	15	15	13	13
	FGA	21	24	23	27	24	24	22	26	20	23	25	25	18	21	22	22	20	22	20	22	23	23	18	24	19	19
	THO1	5	6	8	9	6	6	7	7	9	9	8	9	9	9	6	6	9	9	9	9	6	9	9	9	7	9
	TPOX	8	11	8	11	8	12	8	9	11	11	11	11	11	12	11	11	8	11	8	11	11	11	8	8	8	9
	vWA	16	17	16	17	16	16	16	18	14	14	17	19	15	17	16	19	16	17	14	15	17	19	19	19	16	16
